# Supplementary material for: Role of GmFRI-1 in Regulating Soybean Nodule Formation Under Cold Stress
Source: Int J Mol Sci. 2025 Jan 21;26(3):879. doi: 10.3390/ijms26030879 (PMC11816883; doi:10.3390/ijms26030879)
Supplement: Supplementary file 1 [file ijms-26-00879-s001.zip]

Archive with 1 entries (1 files):
- ijms-3317201-supplementary.pdf
